# Supplementary material for: In-depth study of pyroptosis-related genes and immune infiltration in colon cancer
Source: PeerJ. 2024 Oct 29;12:e18374. doi: 10.7717/peerj.18374 (PMC11529595; doi:10.7717/peerj.18374)
Supplement: Supplemental Information 4 [file peerj-12-18374-s004.zip]

Archive with 9 entries (7 files):
- RAW DATE/
- RAW DATE/IHC/
- RAW DATE/IHC/cancer.tif
- RAW DATE/IHC/colon cancer 100X.jpg
- RAW DATE/IHC/colon cancer 400X.jpg
- RAW DATE/IHC/normal colon tissue 100X.jpg
- RAW DATE/IHC/normal colon tissue 400X.jpg
- RAW DATE/IHC/normal.tif
- RAW DATE/qPCR.xlsx
